# Supplementary material for: Tumor biomechanics as a novel imaging biomarker to assess response to immunotherapy in a murine glioma model
Source: Sci Rep. 2024 Jul 6;14:15613. doi: 10.1038/s41598-024-66519-7 (PMC11227492; doi:10.1038/s41598-024-66519-7)
Supplement: Supplementary file 1 — Supplementary Figures. [file 41598_2024_66519_MOESM1_ESM.xlsx]

## Sheet: Figure 1
	Figure 1 C, D and E: tumor volume as measured by MRI, response assessment adapted from the iRANO criteria and tumor growth in % from baseline (week 2 to 4)
				panels D and E:			panel C:
			tumor volume in mm³				volume change in %		response rate
		CDNP-R848	week 2	week 3	week 4		week 2-4
		mouse 1	7.29	7.858	1.262		-87.2		partial response (PR)
		mouse 2	4.058	3.72
		mouse 3	7.574	13.535	10.054		48.6		progressive disease (PD)
		mouse 4	9.169	10.429	2.038		-74.7		partial response (PR)
		mouse 5	3.693	9.483	1.492		-64.1		partial response (PR)
		mouse 6	5.84	4.45	2.16187		-62.98		stable disease (SD)
		mouse 7	17.4615	16.3806	5.9259		-66.1		partial response (PR)
		mouse 8	6.74194	6.18225	2.74719		-59.3		stable disease (SD)
		mouse 9	7.75024	6.11389	1.31592		-83		partial response (PR)
		mouse 10	10.0317	25.968	22.0288		119.6		progressive disease (PD)
		CDNP	week 2	week 3	week 4		week 2-4
		mouse 11	6.032	25.949	97.493		835.3		progressive disease (PD)
		mouse 12	10.163	30.705	131.975		1046.2		progressive disease (PD)
		mouse 13	3.795	24.803
		mouse 14	3.301	15.769	37.102		421.1		progressive disease (PD)
		mouse 15	4.878	23.565	92.787		1373		progressive disease (PD)
		mouse 16			39.611
		mouse 17	15.4663	31.1292	53.2562		244.3		progressive disease (PD)
		mouse 18	12.1252	27.6086	70.1965		478.9		progressive disease (PD)
		mouse 19	9.01917	18.8287	40.6012		350.2		progressive disease (PD)
		mouse 20	13.9069	21.9904	41.4685		198.2		progressive disease (PD)
		mouse 21	6.07117	9.57458	16.7438		175.8		progressive disease (PD)
		mouse 22	11.2964	51.2311	129.981		1050.6		progressive disease (PD)

## Sheet: Figure 2
	Figure 2: Apparent Diffusion Coefficient (ADC), Fractional Anisotropy (FA), stiffness |G*| and phase angle Y of contralateral brain tissue
			ADC in mm²/s				FA				|G*| in kPa				phase angle Y
		CDNP-R848	week 2	week 3	week 4		week 2	week 3	week 4		week 2	week 3	week 4		week 2	week 3	week 4
		mouse 1	0.000542671	0.00056901	0.000551469		0.246972	0.264983	0.249002		5.09118	3.72671	5.06292		0.370278	0.332738	0.363255
		mouse 2	0.0005503	0.000604201			0.222581	0.22499			3.63562	3.39465			0.381424	0.351361
		mouse 3	0.000592867	0.000589865	0.000645604		0.299503	0.250267	0.251031		4.19782	4.83089	4.9797		0.32859	0.347747	0.319785
		mouse 4	0.000554141	0.000575149	0.000559191		0.229562	0.251633	0.268681		3.57619	5.43131	2.72589		0.381821	0.452472	0.327124
		mouse 5	0.000547679	0.000613512	0.000621138		0.247254	0.235157	0.323164		4.69324	4.17091	4.02408		0.348489	0.302673	0.309311
		mouse 6			0.000529747				0.21752				3.06071				0.359728
		mouse 7	0.000650874	0.000570857	0.000551323		0.32419	0.239298	0.241322		7.47654	5.68837	6.28072		0.384274	0.482853	0.490857
		mouse 8	0.000559481	0.000562944	0.000548122		0.229416	0.24566	0.216819		7.18557	4.35019	5.09866		0.401152	0.30196	0.413333
		mouse 9	0.000584862	0.000602831	0.000587287		0.288681	0.289342	0.232274		4.35232	6.17706	6.8144		0.462348	0.36735	0.448374
		mouse 10	0.000603017	0.000679817	0.00068428		0.268524	0.284612	0.293461		4.32515	4.20189	5.13588		0.402927	0.423776	0.366374
		CDNP	week 2	week 3	week 4		week 2	week 3	week 4		week 2	week 3	week 4		week 2	week 3	week 4
		mouse 11	0.000486078	0.00059173	0.000747978		0.252941	0.278311	0.284993		3.71066	4.38524	7.24325		0.309946	0.464227	0.43136
		mouse 12	0.000552213	0.000635813	0.000696302		0.235587	0.231823	0.317601		2.43167	6.20686	6.55721		0.301009	0.344779	0.369127
		mouse 13	0.00055725	0.000589469			0.195135	0.323467			4.42328	6.75801			0.281247	0.448996
		mouse 14	0.000546161	0.000588629	0.000621513		0.241501	0.268146	0.271147		6.33281	6.61288	5.23837		0.441374	0.383401	0.362263
		mouse 15	0.000561045	0.000523567	0.00066909		0.218152	0.289561	0.314683		6.24838	5.4283	2.64313		0.416128	0.43462	0.230575
		mouse 16			0.000602581				0.284535				4.91559				0.335274
		mouse 17											5.24902				0.432788
		mouse 18	0.000550771	0.000549306	0.00066891		0.24152	0.299639	0.335363		4.77348	6.68331	5.24902		0.375088	0.314995
		mouse 19	0.000575814	0.000622914	0.000607874		0.229439	0.267646	0.290275		7.52477	6.01258	8.2473		0.425834	0.390188	0.491416
		mouse 20											6.64832
		mouse 21	0.000567536	0.00059386	0.00057743		0.215528	0.269217	0.276809		6.26631	6.22639	7.05428		0.403049	0.450139	0.468454
		mouse 22	0.000577282	0.00062359	0.000645008		0.228035	0.318516	0.323194		5.73539	5.62465			0.387061	0.407525

## Sheet: Figure 3
	Figure 3 B, D, F, H: Apparent Diffusion Coefficient (ADC), Fractional Anisotropy (FA), stiffness |G*| and phase angle Y of tumors
			panel B:					panel D:				panel F:				panel H:
			ADC in mm²/s				FA				|G*| in kPa				phase angle Y
		CDNP-R848	week 2	week 3	week 4		week 2	week 3	week 4		week 2	week 3	week 4		week 2	week 3	week 4
		mouse 1	0.000778867	0.000900589	0.000768467		0.148204	0.143307	0.145648		5.06156	3.56922	4.87768		0.413433	0.300316	0.373617
		mouse 2	0.000769823	0.000891638			0.156452	0.151347			3.59725	3.84158			0.270949	0.239587
		mouse 3	0.000807647	0.000924369	0.00110724		0.182932	0.143112	0.145166		2.90333	4.46272	3.72516		0.314816	0.278144	0.371018
		mouse 4	0.000754382	0.000796731	0.000780154		0.141804	0.123914	0.182675		3.70359	3.93329	2.92063		0.30604	0.356193	0.298055
		mouse 5	0.000698732	0.000829995	0.000674696		0.135401	0.120011	0.202562		3.1943	3.26278	2.72073		0.273538	0.292209	0.265793
		mouse 6			0.000664491				0.210751				3.0102				0.251826
		mouse 7	0.000818627	0.000838759	0.000732722		0.181981	0.111369	0.166321		6.29237	3.8089	4.30265		0.329424	0.362886	0.326507
		mouse 8	0.000862447	0.000888664	0.000764775		0.137437	0.124852	0.176954		5.54428	3.80563	4.36844		0.344547	0.320106	0.441583
		mouse 9	0.000791598	0.000748242	0.000682526		0.181629	0.171002	0.207441		3.77915	4.48164	6.32449		0.213192	0.402847	0.301032
		mouse 10	0.000796617	0.000875097	0.000863337		0.188335	0.165309	0.175402		4.54407	2.72276	3.71955		0.309495	0.307494	0.29133
		CDNP	week 2	week 3	week 4		week 2	week 3	week 4		week 2	week 3	week 4		week 2	week 3	week 4
		mouse 11	0.000659489	0.000878421	0.000904396		0.151864	0.175844	0.198135		3.7758	5.34673	6.12162		0.362494	0.366619	0.300077
		mouse 12	0.000711741	0.000896306	0.000832539		0.16278	0.165396	0.215067		2.63597	5.22611	5.68558		0.324976	0.314717	0.260641
		mouse 13	0.00071287	0.00088426			0.146743	0.199202			4.20189	6.34207			0.292053	0.28403
		mouse 14	0.000688573	0.000824556	0.00097609		0.161997	0.15661	0.150485		5.1654	5.48262	4.60079		0.341689	0.364403	0.330084
		mouse 15	0.000733729	0.000811226	0.000885752		0.141589	0.171402	0.191364		5.45423	5.58119	3.02941		0.457233	0.295244	0.280336
		mouse 16			0.000916573				0.146511				5.06224				0.353872
		mouse 17											4.39662				0.308472
		mouse 18	0.000770555	0.000774609	0.000835354		0.167537	0.202339	0.211439		3.93895	5.75767			0.311106	0.300063
		mouse 19	0.000813687	0.000801894	0.000863629		0.136307	0.194447	0.174212		5.67717	5.15406	6.58541		0.369529	0.354399	0.304998
		mouse 20											6.36067				0.299231
		mouse 21	0.000783471	0.000880902	0.000810321		0.152774	0.197265	0.179891		5.95976	5.13538	6.22032		0.380794	0.315269	0.289858
		mouse 22	0.000792088	0.000831535	0.000885649		0.176769	0.200339	0.193658		4.5842	6.5601			0.324124	0.30934

## Sheet: Figure 4
		Figure 3: distribution frequencies of |G*| and cell density within the tumor region
		panel A:							panel B:							panel E:
		CDNP							CDNP-R848								cells/mm² of tumor
		week 3:			week 4:				week 3:			week 4:				CDNP-R848
			|G*|-value	frequency		|G*|-value	frequency			|G*|-value	frequency		|G*|-value	frequency		mouse 3	3885.51
			1.67145	2		1.43986	10			1.64261	10		2.58745	6		mouse 4	9042.59
			2.16376	1		1.82668	7			1.99792	24		3.20791	29		mouse 5	8762.43
			2.65607	19		2.21349	9			2.35322	39		3.82837	34
			3.14838	35		2.60031	16			2.70852	49		4.44882	22		CDNP
			3.64069	70		2.98712	22			3.06382	42		5.06928	21		mouse 12	4273.59
			4.133	72		3.37394	29			3.41912	58		5.68973	8		mouse 14	5018.65
			4.6253	66		3.76075	41			3.77442	38		6.31019	7		mouse 15	5405.34
			5.11761	73		4.14757	51			4.12973	19		6.93065	5
			5.60992	41		4.53439	94			4.48503	12		7.5511	4
			6.10223	44		4.9212	85			4.84033	11		8.17156	0
			6.59454	24		5.30802	126			5.19563	8		8.79202	3
			7.08685	14		5.69483	119			5.55093	7		9.41248	1
			7.57915	10		6.08165	127			5.90623	8		10.0329	0
			8.07146	6		6.46847	73			6.26154	2		10.6534	0
			8.56377	9		6.85528	49			6.61684	2		11.2738	0
			9.05608	7		7.2421	47			6.97214	2		11.8943	0
			9.54839	4		7.62891	33			7.32744	0		12.5148	0
			10.0407	6		8.01573	22			7.68274	0		13.1352	1
			10.533	4		8.40254	19			8.03805	1		13.7557	0
			11.0253	2		8.78936	21			8.39335	0		14.3761	0
			11.5176	2		9.17618	12			8.74865	0		14.9966	0
			0	1		9.56299	9			9.10395	1		15.617	0
			0.529922	0		9.94981	10			9.45925	0		16.2375	0
			1.05984	1		10.3366	13			9.81455	0		16.8579	0
			1.58977	1		10.7234	4			1.89143	5		1.28693	19
			2.11969	6		11.1103	4			2.24756	7		1.87196	43
			2.64961	16		11.4971	6			2.60368	20		2.45699	33
			3.17953	61		11.8839	2			2.95981	23		3.04202	19
			3.70946	73		12.2707	3			3.31594	32		3.62705	18
			4.23938	65		12.6575	3			3.67207	41		4.21208	11
			4.7693	72		13.0443	3			4.0282	30		4.79711	5
			5.29922	56		13.4312	2			4.38433	28		5.38214	5
			5.82914	49		13.818	4			4.74046	15		5.96717	0
			6.35907	29		14.2048	1			5.09659	5		6.5522	2
			6.88899	21		14.5916	2			5.45272	6		1.01441	4
			7.41891	25		14.9784	3			5.80884	0		1.5001	12
			7.94883	7		15.3652	0			6.16497	2		1.9858	47
			8.47876	10		15.7521	0			6.5211	0		2.4715	70
			9.00868	3		16.1389	1			6.87723	0		2.95719	55
			9.5386	3		16.5257	0			7.23336	0		3.44289	48
			10.0685	1		1.75363	1			0	2		3.92859	38
			10.5984	1		2.1596	2			0.411443	0		4.41428	33
			11.1284	0		2.56556	16			0.822887	0		4.89998	21
			11.6583	0		2.97153	39			1.23433	0		5.38567	12
			12.1882	1		3.3775	43			1.64577	0		5.87137	10
			12.7181	1		3.78347	113			2.05722	8		6.35707	4
			13.2481	0		4.18944	113			2.46866	13		6.84277	4
			13.778	0		4.59541	128			2.8801	24		7.32846	2
			14.3079	0		5.00138	115			3.29155	19		7.81416	3
			14.8378	0		5.40735	109			3.70299	35		8.29986	3
			15.3677	0		5.81332	110			4.11443	45		8.78555	0
			15.8977	0		6.21929	77			4.52588	41		9.27125	2
			16.4276	0		6.62525	50			4.93732	38		9.75694	0
			16.9575	0		7.03122	60			5.34876	12		10.2426	1
			17.4874	0		7.43719	30			5.76021	7		10.7283	0
			18.0174	1		7.84316	33			6.17165	6		11.214	0
			18.5473	0		8.24913	25			6.58309	1		11.6997	0
			19.0772	0		8.6551	13			6.99454	4		12.1854	0
			19.6071	0		9.06107	22			7.40598	3		0.950674	5
			2.48933	10		9.46704	14			7.81742	0		1.33536	6
			3.23726	40		9.87301	8			8.22887	2		1.72005	26
			3.98519	56		10.279	6			8.64031	0		2.10473	40
			4.73313	86		10.6849	2			9.05175	0		2.48942	47
			5.48106	55		11.0909	2			9.4632	1		2.87411	28
			6.22899	55		11.4969	5			9.87464	0		3.25879	23
			6.97692	34		11.9029	2			10.2861	0		3.64348	10
			7.72485	26		12.3088	0			10.6975	1		4.02817	8
			8.47279	24		12.7148	1			11.109	1		4.41285	4
			9.22072	17		13.1208	0			11.5204	0		4.79754	5
			9.96865	12		13.5267	1			11.9319	1		5.18223	4
			10.7166	7		13.9327	0			12.3433	0		5.56691	0
			11.4645	6		1.66319	19			12.7547	0		5.9516	1
			12.2125	5		2.17822	28			2.05449	4		6.33629	0
			12.9604	3		2.69324	54			2.44582	17		6.72097	1
			13.7083	0		3.20827	64			2.83715	23		7.10566	0
			14.4562	0		3.72329	90			3.22848	30		7.49034	0
			15.2042	0		4.23832	95			3.61981	24		7.87503	1
			15.9521	0		4.75335	69			4.01114	40		8.25972	1
			16.7	1		5.26837	56			4.40247	18		8.64441	0
			17.448	0		5.7834	63			4.7938	8		9.02909	0
			0	1		6.29842	42			5.18513	8		9.41378	0
			0.520829	0		6.81345	34			5.57646	2		9.79847	0
			1.04166	0		7.32848	18			5.96779	5		10.1831	0
			1.56249	0		7.8435	12			6.35912	0		10.5678	0
			2.08332	3		8.35853	4			6.75045	0		10.9525	0
			2.60414	15		8.87355	9			7.14178	1		11.3372	0
			3.12497	31		9.38858	6			7.53311	2		11.7219	0
			3.6458	38		9.90361	2			1.86048	23		1.02334	3
			4.16663	60		10.4186	4			2.23483	32		1.42303	16
			4.68746	52		10.9337	1			2.60919	35		1.82272	28
			5.20829	55		11.4487	3			2.98354	44		2.22242	24
			5.72912	36		11.9637	1			3.3579	30		2.62211	26
			6.24995	28		12.4787	3			3.73225	24		3.0218	15
			6.77078	10		12.9938	1			4.10661	10		3.42149	7
			7.2916	11		13.5088	1			4.48096	5		3.82119	3
			7.81243	7		14.0238	2			4.85532	8		4.22088	5
			8.33326	10		14.5388	0			5.22967	6		4.62057	2
			8.85409	7		15.0539	0			5.60402	2		5.02026	4
			9.37492	4		15.5689	0						5.41996	0
			9.89575	3		16.0839	0						5.81965	0
			10.4166	1		16.5989	0						6.21934	0
			10.9374	2		17.114	0						6.61903	0
			11.4582	1		17.629	0						7.01873	0
			11.9791	0		18.144	0						7.41842	1
			12.4999	2		1.76085	5						7.81811	0
			13.0207	1		2.1698	13						8.2178	0
			13.5416	0		2.57874	36						8.6175	0
			14.0624	0		2.98769	40						9.01719	0
			14.5832	0		3.39663	53						9.41688	0
			15.104	1		3.80558	69						9.81657	0
			15.6249	0		4.21452	77						10.2163	0
			16.1457	0		4.62347	59						10.616	0
			16.6665	0		5.03242	33						11.0157	0
			17.1874	0		5.44136	29						11.4153	0
			17.7082	1		5.85031	23						11.815	0
			18.229	0		6.25925	22
			18.7498	1		6.6682	9
			19.2707	0		7.07714	7
			19.7915	0		7.48609	5
			3.11606	16		7.89503	6
			3.63042	33		8.30398	5
			4.14478	36		8.71293	1
			4.65914	56		9.12187	1
			5.1735	42		9.53082	0
			5.68786	33		9.93976	2
			6.20221	20		10.3487	1
			6.71657	13		10.7576	2
			7.23093	8		11.1666	0
			7.74529	4		11.5755	0
			8.25965	8		11.9845	0
			8.774	1		0	1
			9.28836	4		0.289026	0
			9.80272	5		0.578052	1
			10.3171	4		0.867078	9
			10.8314	1		1.1561	36
			11.3458	3		1.44513	77
			11.8602	0		1.73416	108
			12.3745	0		2.02318	168
						2.31221	125
						2.60123	113
						2.89026	79
						3.17929	71
						3.46831	59
						3.75734	49
						4.04636	31
						4.33539	26
						4.62441	24
						4.91344	22
						5.20247	16
						5.49149	15
						5.78052	11
						6.06954	11
						6.35857	6
						6.6476	5
						6.93662	7
						7.22565	1
						7.51468	4
						7.8037	2
						8.09273	3
						8.38175	1
						8.67078	1
						8.9598	0
						9.24883	0
						9.53786	1
						9.82688	1
						10.1159	1
						10.4049	0
						10.694	0
						10.983	0
						11.272	0
						11.561	0
						11.8501	0
						12.1391	1
						12.4281	0
						12.7171	0
						13.0062	0
						13.2952	1
						13.5842	0
						13.8733	0

## Sheet: Figure 5
		Figure 5C: percentage of areas containing iba-1 positive cells with regard to the entire tumor area in soft, intermediate and stiff glioma subregions
				Volume of tumor stiffness subregions in mm^3			total tumor volume in mm^3	iba1+ volume in tumor in mm^3			percentage iba1+ of total tumor volume
				Low	Medium	High	MRE-based	Low	Medium	High	Low	Medium	High
		CDNP-R848:	mouse 1	0.0475221	0.0267127	0.00292601	2.75	0.0582444	0.050878	0.00409065	2.11754	1.84973	0.14872
			mouse 3	0.6913	0.109177	0.00607822	9.48	1.44681	0.233664	0.0121324	15.2648	2.46531	0.128005
			mouse 4	0.104929	0.0242808	0.00101544	3.66	0.394986	0.102345	0.0122784	10.7966	2.79752	0.33562
			mouse 5	0.0584449	6.73753e-05	0	1.42	0.0984273	9.78547e-05	0	6.94774	0.00690732	0
		CDNP:	mouse 11	0.419152	1.20248	0.654336	59.09	0.69477	1.42916	1.09653	1.17572	2.41849	1.8556
			mouse 12	0.825021	0.850771	0.201794	63.31	1.97482	1.93174	0.487542	3.11936	3.05132	0.770106
			mouse 14	0.881521	0.800693	0.266246	30.25	0.930734	0.736445	0.234314	3.07717	2.43481	0.774682
			mouse 15	1.19902	0.754811	0.0539516	49.97	3.29488	1.94257	0.145348	6.60749	3.89559	0.291478
